# Supplementary material for: Trichostatin A Influences Dendritic Cells’ Functions by Regulating Glucose and Lipid Metabolism via PKM2
Source: Molecules. 2026 Jan 16;31(2):319. doi: 10.3390/molecules31020319 (PMC12844180; doi:10.3390/molecules31020319)
Supplement: Supplementary file 1 [file molecules-31-00319-s001.zip]

Archive with 3 entries (2 files):
- molecules-4079307-supplementary/
- molecules-4079307-supplementary/Figure S1, S2.pdf
- molecules-4079307-supplementary/Table S1.pdf
